# Supplementary material for: Treatment preference and recruitment to pediatric RCTs: A systematic review
Source: Contemp Clin Trials Commun. 2019 Feb 19;14:100335. doi: 10.1016/j.conctc.2019.100335 (PMC6430075; doi:10.1016/j.conctc.2019.100335)
Supplement: Multimedia component 3 [file mmc3.xml]

<?xml version="1.0" encoding="UTF-8" standalone="no"?><data:data><datasets><author>lucy.beasant@bristol.ac.uk</author><type>0</type><dataset><value>1</value><reason>The authors do not have permission to share data</reason><comments/></dataset></datasets></data:data>
